# Supplementary material for: Harnessing Deep Learning to Analyze Cryptic Morphological Variability of Marchantia polymorpha
Source: Plant Cell Physiol. 2023 Oct 5;64(11):1343–55. doi: 10.1093/pcp/pcad117 (PMC10700009; doi:10.1093/pcp/pcad117)
Supplement: pcad117_Supp [file pcad117_supp.zip]

Archive with 1 entries (1 files):
- suppl_data/pcp-2023-e-00096-File010.pdf
